# Supplementary material for: Long-read detection of transposable element mobilization in the soma of hypomethylated Arabidopsis thaliana individuals
Source: Genome Biol. 2025 Jul 30;26:231. doi: 10.1186/s13059-025-03691-7 (PMC12312487; doi:10.1186/s13059-025-03691-7)
Supplement: Supplementary file 2 — Additional file 2. Visual inspection of somatic insertion and excision events, available at https://github.com/aerilli/Somatic-transposition_met1/tree/551df407370c6528225f404ba62a073dced14b08/Supplementary-Files/Visual_inspection. [file 13059_2025_3691_MOESM2_ESM.gz]

Archive with 28 entries (24 files):
- ._Split_Supplementary-File4
- Split_Supplementary-File4
- Split_Supplementary-File4/._.DS_Store
- Split_Supplementary-File4/.DS_Store
- Split_Supplementary-File4/._File2_CIGAR_Insertions
- Split_Supplementary-File4/File2_CIGAR_Insertions
- Split_Supplementary-File4/._File3_CIGAR_Excisions.pdf
- Split_Supplementary-File4/File3_CIGAR_Excisions.pdf
- Split_Supplementary-File4/._File_4-5_Synteny-check
- Split_Supplementary-File4/File_4-5_Synteny-check
- Split_Supplementary-File4/._File1_SupplementaryALN_Insertions
- Split_Supplementary-File4/File1_SupplementaryALN_Insertions
- Split_Supplementary-File4/File1_SupplementaryALN_Insertions/._File1_SupplementaryALN_Insertions-137-204.pdf
- Split_Supplementary-File4/File1_SupplementaryALN_Insertions/File1_SupplementaryALN_Insertions-137-204.pdf
- Split_Supplementary-File4/File1_SupplementaryALN_Insertions/._File1_SupplementaryALN_Insertions-205-270.pdf
- Split_Supplementary-File4/File1_SupplementaryALN_Insertions/File1_SupplementaryALN_Insertions-205-270.pdf
- Split_Supplementary-File4/File1_SupplementaryALN_Insertions/._File1_SupplementaryALN_Insertions-1-68.pdf
- Split_Supplementary-File4/File1_SupplementaryALN_Insertions/File1_SupplementaryALN_Insertions-1-68.pdf
- Split_Supplementary-File4/File1_SupplementaryALN_Insertions/._File1_SupplementaryALN_Insertions-69-136.pdf
- Split_Supplementary-File4/File1_SupplementaryALN_Insertions/File1_SupplementaryALN_Insertions-69-136.pdf
- Split_Supplementary-File4/File_4-5_Synteny-check/._File4_Synteny-check_Col-0-TEs-in-Tsu-0.pdf
- Split_Supplementary-File4/File_4-5_Synteny-check/File4_Synteny-check_Col-0-TEs-in-Tsu-0.pdf
- Split_Supplementary-File4/File_4-5_Synteny-check/._File5_Synteny-check_Tsu-0-TEs-in-Col-0.pdf
- Split_Supplementary-File4/File_4-5_Synteny-check/File5_Synteny-check_Tsu-0-TEs-in-Col-0.pdf
- Split_Supplementary-File4/File2_CIGAR_Insertions/._File2_CIGAR_Insertions_1-33.pdf
- Split_Supplementary-File4/File2_CIGAR_Insertions/File2_CIGAR_Insertions_1-33.pdf
- Split_Supplementary-File4/File2_CIGAR_Insertions/._File2_CIGAR_Insertions_34-66.pdf
- Split_Supplementary-File4/File2_CIGAR_Insertions/File2_CIGAR_Insertions_34-66.pdf
